# Supplementary material for: Gastroesophageal reflux disease and oral symptoms: A two-sample Mendelian randomization study
Source: Front Genet. 2023 Jan 4;13:1061550. doi: 10.3389/fgene.2022.1061550 (PMC9845290; doi:10.3389/fgene.2022.1061550)
Supplement: Supplementary file 1 [file Table2.XLSX]

## Sheet: Table S1
Table S1. Instrument variables of the causal effect of GERD on mouth ulcers in MR analysis
SNP	EA	OA	Beta.GERD	se.GERD	eaf.GERD	P.GERD	Beta.MU	se.MU	eaf.MU	P.MU	R²	F-statistic
rs10010963	T	C	-0.0269803	0.00494665	0.616433	4.91779e-08	-0.000985893	0.000648827	0.617221	0.13	0.000344232	207.506
rs1011407	G	A	-0.0420618	0.00735917	0.121628	1.09343e-08	-0.000268136	0.000966049	0.120984	0.780001	0.000378023	227.883
rs10133111	A	G	0.0417875	0.00650789	0.162996	1.35338e-10	-0.00107302	0.000850467	0.163647	0.21	0.000476461	287.253
rs1021363	G	A	-0.031217	0.00502204	0.641992	5.09976e-10	-0.00042847	0.000658586	0.643586	0.52	0.000447955	270.06
rs10837002	G	C	0.0276491	0.00503665	0.35122	4.02893e-08	0.000355289	0.000658597	0.352328	0.59	0.000348392	210.015
rs11762636	A	C	-0.0514827	0.00625598	0.180282	1.88235e-16	0.000431968	0.000816702	0.182154	0.6	0.000783375	472.433
rs11953061	T	C	0.0281599	0.00508694	0.338908	3.09949e-08	0.00184645	0.000668236	0.33831	0.00569994	0.000355333	214.201
rs12204714	T	C	-0.028817	0.00499422	0.632223	7.9241e-09	6.52413e-06	0.000653693	0.63291	0.99	0.000386173	232.799
rs12357321	A	G	0.0317159	0.00523077	0.311087	1.33325e-09	-0.000360004	0.000685251	0.313044	0.6	0.000431152	259.925
rs12453010	T	C	0.0296967	0.00493315	0.394803	1.74606e-09	0.00012456	0.00064765	0.39337	0.85	0.000421428	254.061
rs12598916	G	C	-0.0332614	0.00539171	0.274798	6.8729e-10	-0.000388729	0.000706641	0.275276	0.58	0.000440944	265.831
rs12967855	G	A	-0.0365451	0.00513354	0.670435	1.08793e-12	-0.000708776	0.000672249	0.668712	0.29	0.000590182	355.855
rs12997558	A	G	0.0278184	0.00502214	0.358751	3.03941e-08	-0.000435807	0.000658528	0.359031	0.51	0.000356053	214.634
rs13107325	T	C	0.0701443	0.00918312	0.074445	2.19938e-14	0.00076544	0.00119754	0.074888	0.52	0.000678036	408.863
rs1334297	A	G	-0.0387984	0.00545512	0.734249	1.1413e-12	0.000243242	0.000715208	0.735515	0.73	0.000587457	354.211
rs13409451	G	A	-0.0277081	0.00493183	0.392403	1.92943e-08	5.42629e-05	0.000646952	0.390441	0.93	0.000366093	220.689
rs1431196	G	A	0.0324197	0.00486448	0.428432	2.65461e-11	-0.000731241	0.000638237	0.426177	0.25	0.000514752	310.35
rs1479405	T	C	0.0314843	0.0051514	0.3217	9.85213e-10	0.000467989	0.00067471	0.322035	0.49	0.000432604	260.801
rs1510719	C	T	-0.0388844	0.00494701	0.383439	3.83619e-15	-0.000751148	0.000649519	0.380589	0.25	0.000714913	431.116
rs1592757	C	G	0.0311051	0.00502465	0.355772	5.9975e-10	0.00106418	0.000657603	0.355784	0.11	0.000443511	267.379
rs17379561	T	A	0.0530714	0.00686573	0.144391	1.07622e-14	0.000870879	0.000900004	0.142947	0.33	0.000695932	419.662
rs1883842	G	T	0.0308332	0.00536826	0.279255	9.26766e-09	0.000280866	0.000705091	0.277232	0.69	0.000382692	230.699
rs1937450	G	T	0.0315845	0.00484484	0.537739	7.06806e-11	-9.43111e-05	0.000636751	0.53498	0.88	0.000495949	299.008
rs2016933	G	C	-0.0310253	0.00542057	0.730053	1.04275e-08	-0.000421235	0.000706826	0.726628	0.55	0.000379398	228.713
rs2023878	T	C	-0.0362846	0.00611913	0.192377	3.03501e-09	-0.000281189	0.000801678	0.192033	0.73	0.000409107	246.629
rs2043539	A	G	0.0272058	0.00486485	0.41866	2.24042e-08	0.000324705	0.000637899	0.419231	0.61	0.000360284	217.186
rs2106353	T	G	0.0367491	0.00572505	0.231451	1.37177e-10	0.000543811	0.000751296	0.230263	0.47	0.000480456	289.663
rs215614	A	G	-0.0328541	0.00497715	0.629725	4.08413e-11	-0.000618108	0.000652259	0.627833	0.34	0.000503367	303.483
rs2164300	T	C	-0.0264751	0.00482677	0.523279	4.13352e-08	-0.000841761	0.00063262	0.519047	0.18	0.000349706	210.807
rs2240326	A	G	-0.0471681	0.00481335	0.473775	1.13214e-22	-0.000819841	0.000629785	0.477254	0.19	0.00110935	669.242
rs2396133	G	A	0.0293547	0.00481787	0.475329	1.10889e-09	0.000318817	0.000631891	0.476441	0.61	0.0004298	259.11
rs2396766	A	G	0.0322057	0.00481878	0.47308	2.33507e-11	0.000665208	0.000631184	0.469353	0.29	0.0005171	311.767
rs2734839	T	C	-0.0283478	0.00492778	0.606693	8.78537e-09	0.000411234	0.000645409	0.606782	0.52	0.000383504	231.189
rs2744961	T	C	0.0292007	0.00501549	0.358437	5.81126e-09	-0.000787597	0.000656283	0.360442	0.23	0.000392165	236.412
rs2782641	A	G	0.0270882	0.00494583	0.612669	4.32643e-08	0.000133603	0.000649535	0.61359	0.84	0.000348256	209.933
rs2815749	G	A	0.0388767	0.0060216	0.800974	1.07359e-10	0.00164231	0.000792046	0.803267	0.0379997	0.000481878	290.521
rs2834005	C	T	0.0296997	0.0051734	0.315	9.42041e-09	6.45334e-05	0.000677756	0.315365	0.92	0.000380658	229.473
rs2838771	C	G	-0.0280984	0.00506571	0.646721	2.90964e-08	0.00103862	0.000659972	0.646411	0.12	0.000360768	217.478
rs324769	T	C	-0.0267699	0.00483328	0.449179	3.04775e-08	0.000121983	0.000633764	0.445482	0.85	0.000354612	213.766
rs329122	A	G	-0.0289529	0.00488358	0.419631	3.05485e-09	2.96422e-05	0.000639032	0.42	0.96	0.000408306	246.147
rs3766823	A	G	0.0393599	0.00638545	0.171467	7.09316e-10	-0.00159366	0.000835254	0.171967	0.0560003	0.000440178	265.369
rs3793577	G	A	0.0270309	0.00484976	0.538279	2.49436e-08	0.00155673	0.000638174	0.536365	0.015	0.000363194	218.941
rs3863241	T	C	0.0324982	0.00481521	0.52696	1.48799e-11	0.00159874	0.000630824	0.527763	0.0109999	0.000526531	317.456
rs4300861	T	C	0.0307132	0.00494886	0.38208	5.431e-10	-0.000591714	0.000649808	0.381731	0.36	0.000445417	268.529
rs4382592	G	T	-0.0302679	0.00525091	0.699524	8.19917e-09	0.000147901	0.00068737	0.699024	0.83	0.00038513	232.169
rs4713692	T	C	-0.0276128	0.00498634	0.367808	3.06507e-08	-0.000971606	0.000653316	0.364566	0.14	0.000354586	213.75
rs569356	G	A	-0.037919	0.00690971	0.140835	4.07005e-08	-0.000340657	0.000908478	0.139665	0.709999	0.000347961	209.755
rs6711584	A	G	0.0322545	0.00483974	0.452019	2.65583e-11	0.00147567	0.000635809	0.451139	0.02	0.000515386	310.733
rs6722661	A	G	-0.0322543	0.00500354	0.364669	1.14623e-10	-0.00128476	0.000656378	0.362382	0.05	0.000482063	290.632
rs6780459	T	A	0.0305507	0.0055211	0.746622	3.13993e-08	0.000357854	0.000724707	0.746819	0.62	0.000353136	212.876
rs7032155	A	C	0.02775	0.00491358	0.59185	1.62686e-08	0.00120794	0.000644461	0.591942	0.061	0.000372038	224.274
rs7241572	A	G	0.0365511	0.00597464	0.209101	9.49336e-10	0.00119972	0.000786885	0.208116	0.13	0.000441884	266.398
rs7527682	G	A	-0.026684	0.00482174	0.53725	3.12831e-08	0.000682074	0.000631799	0.537052	0.28	0.000354042	213.422
rs7541875	G	A	0.0273972	0.00484976	0.426069	1.61213e-08	0.000582907	0.000636111	0.424824	0.36	0.000367098	221.295
rs7600261	T	C	0.0338034	0.00522051	0.306391	9.47327e-11	-0.000127626	0.000684404	0.305342	0.85	0.00048567	292.808
rs7612999	A	G	0.0305231	0.00559546	0.245338	4.89824e-08	-0.00164343	0.000732842	0.244909	0.025	0.000344988	207.962
rs761777	G	A	0.0345341	0.00554469	0.254034	4.71455e-10	-0.000749534	0.000722442	0.254439	0.3	0.000451999	272.498
rs7675588	A	C	-0.0335228	0.00595438	0.794635	1.80264e-08	0.000796426	0.000778704	0.793638	0.31	0.000366779	221.103
rs7685686	G	A	-0.0279222	0.00489191	0.422353	1.14427e-08	-0.000135461	0.000638008	0.422731	0.83	0.000380424	229.331
rs773109	A	G	-0.0380572	0.00510213	0.335269	8.71365e-14	-0.00133204	0.000668294	0.334099	0.0460002	0.000645569	389.273
rs7942368	T	C	-0.0339683	0.00591917	0.214659	9.54135e-09	-0.000396292	0.000773538	0.217454	0.61	0.000389032	234.523
rs903678	A	G	0.0277378	0.00508463	0.339412	4.89091e-08	0.000340386	0.000665688	0.337006	0.61	0.00034501	207.976
rs903959	A	T	0.0291631	0.00491608	0.399262	2.9893e-09	1.0164e-05	0.000644879	0.397284	0.99	0.000407981	245.951
rs9372625	A	G	-0.037727	0.0049537	0.383042	2.61818e-14	-0.00086572	0.000650056	0.38169	0.18	0.000672723	405.657
rs9373363	G	A	-0.0326836	0.00555966	0.253631	4.13457e-09	-0.000169252	0.000730384	0.252587	0.82	0.000404432	243.81
rs9396740	A	G	-0.031493	0.0055587	0.248794	1.46562e-08	-0.000110892	0.000726498	0.250801	0.88	0.000370729	223.485
rs942065	A	G	0.0307384	0.00500925	0.634045	8.44559e-10	-0.000122085	0.000655894	0.632741	0.85	0.00043847	264.339
rs9517313	C	G	0.0331144	0.00494054	0.383217	2.04786e-11	-2.02179e-05	0.000647908	0.381242	0.98	0.000518371	312.534
rs9529055	A	G	0.0266604	0.00481637	0.475633	3.10549e-08	-0.000859127	0.000630733	0.47644	0.17	0.000354544	213.725
rs9542729	G	C	-0.0363194	0.00599914	0.20244	1.41205e-09	0.000246805	0.000786278	0.202035	0.75	0.000425958	256.793
rs9615905	T	C	0.0275657	0.0048378	0.458193	1.21233e-08	0.000616565	0.000632076	0.456738	0.33	0.000377278	227.434
rs9636202	A	G	-0.035044	0.00547191	0.26663	1.51022e-10	0.000170386	0.00071484	0.267046	0.81	0.000480274	289.553
Note: GERD, gastroesophageal reflux disease MU, mouth ulcers SNP, single nucleotide polymorphisms EA, effect allele OA, other allele Beta, effect allele value; SE，standard error; eaf, effect allele frequency P.GERD＜5e-08, P.MU > 5e-08 R2=2×(1-EAF)×EAF×β2 F=[R2/(1-R2 )] ×[(N-k-1)/k]

## Sheet: Table S2
	Table S2. Instrument variables of the causal effect of GERD on toothache in MR analysis
SNP	EA	OA	Beta.GERD	se.GERD	eaf.GERD	P.GERD	Beta.toothache	se.toothache	eaf.toothache	P.toothache	R²	F-statistic
rs10010963	T	C	-0.0269803	0.00494665	0.616433	4.91779e-08	-0.000295027	0.000426042	0.617221	0.49	0.000344232	207.506
rs1011407	G	A	-0.0420618	0.00735917	0.121628	1.09343e-08	-0.000342758	0.000634424	0.120984	0.59	0.000378023	227.883
rs10133111	A	G	0.0417875	0.00650789	0.162996	1.35338e-10	0.000212023	0.000558379	0.163647	0.7	0.000476461	287.253
rs1021363	G	A	-0.031217	0.00502204	0.641992	5.09976e-10	0.000355926	0.000432417	0.643586	0.41	0.000447955	270.06
rs10837002	G	C	0.0276491	0.00503665	0.35122	4.02893e-08	0.000664823	0.000432442	0.352328	0.12	0.000348392	210.015
rs11762636	A	C	-0.0514827	0.00625598	0.180282	1.88235e-16	-0.000534451	0.000536248	0.182154	0.32	0.000783375	472.433
rs11953061	T	C	0.0281599	0.00508694	0.338908	3.09949e-08	0.000958701	0.000438787	0.33831	0.0290001	0.000355333	214.201
rs12204714	T	C	-0.028817	0.00499422	0.632223	7.9241e-09	0.000220449	0.000429344	0.63291	0.61	0.000386173	232.799
rs12357321	A	G	0.0317159	0.00523077	0.311087	1.33325e-09	0.000167409	0.000449925	0.313044	0.709999	0.000431152	259.925
rs12453010	T	C	0.0296967	0.00493315	0.394803	1.74606e-09	-0.000930387	0.000425243	0.39337	0.0290001	0.000421428	254.061
rs12598916	G	C	-0.0332614	0.00539171	0.274798	6.8729e-10	-0.000302072	0.000463963	0.275276	0.52	0.000440944	265.831
rs12967855	G	A	-0.0365451	0.00513354	0.670435	1.08793e-12	-0.000927307	0.000441359	0.668712	0.0359998	0.000590182	355.855
rs12997558	A	G	0.0278184	0.00502214	0.358751	3.03941e-08	-8.52929e-05	0.000432469	0.359031	0.84	0.000356053	214.634
rs13107325	T	C	0.0701443	0.00918312	0.074445	2.19938e-14	-0.00162862	0.000786345	0.074888	0.0379997	0.000678036	408.863
rs1334297	A	G	-0.0387984	0.00545512	0.734249	1.1413e-12	-7.29809e-05	0.000469568	0.735515	0.88	0.000587457	354.211
rs13409451	G	A	-0.0277081	0.00493183	0.392403	1.92943e-08	-7.37973e-05	0.000424866	0.390441	0.86	0.000366093	220.689
rs1431196	G	A	0.0324197	0.00486448	0.428432	2.65461e-11	0.000642383	0.000419029	0.426177	0.13	0.000514752	310.35
rs1479405	T	C	0.0314843	0.0051514	0.3217	9.85213e-10	0.000116398	0.00044303	0.322035	0.79	0.000432604	260.801
rs1510719	C	T	-0.0388844	0.00494701	0.383439	3.83619e-15	0.000153856	0.000426497	0.380589	0.719999	0.000714913	431.116
rs1592757	C	G	0.0311051	0.00502465	0.355772	5.9975e-10	0.00116267	0.000431805	0.355784	0.00710003	0.000443511	267.379
rs1596747	G	A	0.0310869	0.00480742	0.494136	1.00344e-10	-0.000175283	0.000413786	0.492212	0.67	0.000483131	291.277
rs1716171	T	C	0.0383981	0.00590382	0.790024	7.82528e-11	-0.000385123	0.000506867	0.788113	0.450001	0.00048917	294.919
rs17379561	T	A	0.0530714	0.00686573	0.144391	1.07622e-14	0.00134799	0.000591057	0.142947	0.0230001	0.000695932	419.662
rs1883842	G	T	0.0308332	0.00536826	0.279255	9.26766e-09	-0.000339981	0.000462953	0.277232	0.46	0.000382692	230.699
rs1937450	G	T	0.0315845	0.00484484	0.537739	7.06806e-11	0.00034543	0.000418172	0.53498	0.41	0.000495949	299.008
rs2016933	G	C	-0.0310253	0.00542057	0.730053	1.04275e-08	-0.000774501	0.000464238	0.726628	0.0949992	0.000379398	228.713
rs2023878	T	C	-0.0362846	0.00611913	0.192377	3.03501e-09	-0.000279338	0.000526404	0.192033	0.6	0.000409107	246.629
rs2043539	A	G	0.0272058	0.00486485	0.41866	2.24042e-08	0.000210664	0.000418846	0.419231	0.61	0.000360284	217.186
rs2106353	T	G	0.0367491	0.00572505	0.231451	1.37177e-10	-0.000330117	0.000493302	0.230263	0.5	0.000480456	289.663
rs215614	A	G	-0.0328541	0.00497715	0.629725	4.08413e-11	7.34813e-05	0.000428275	0.627833	0.86	0.000503367	303.483
rs2164300	T	C	-0.0264751	0.00482677	0.523279	4.13352e-08	-0.000845663	0.000415501	0.519047	0.0420001	0.000349706	210.807
rs2240326	A	G	-0.0471681	0.00481335	0.473775	1.13214e-22	0.000702533	0.000413638	0.477254	0.089	0.00110935	669.242
rs2396133	G	A	0.0293547	0.00481787	0.475329	1.10889e-09	-3.22526e-05	0.000414901	0.476441	0.94	0.0004298	259.11
rs2396766	A	G	0.0322057	0.00481878	0.47308	2.33507e-11	7.92969e-05	0.000414437	0.469353	0.85	0.0005171	311.767
rs2734839	T	C	-0.0283478	0.00492778	0.606693	8.78537e-09	0.000343161	0.000423783	0.606782	0.42	0.000383504	231.189
rs2744961	T	C	0.0292007	0.00501549	0.358437	5.81126e-09	0.000970113	0.000431044	0.360442	0.0239999	0.000392165	236.412
rs2782641	A	G	0.0270882	0.00494583	0.612669	4.32643e-08	-0.000984281	0.000426567	0.61359	0.021	0.000348256	209.933
rs2815749	G	A	0.0388767	0.0060216	0.800974	1.07359e-10	0.000299759	0.000520158	0.803267	0.56	0.000481878	290.521
rs2834005	C	T	0.0296997	0.0051734	0.315	9.42041e-09	-8.39789e-05	0.000444965	0.315365	0.85	0.000380658	229.473
rs2838771	C	G	-0.0280984	0.00506571	0.646721	2.90964e-08	0.000159506	0.00043329	0.646411	0.709999	0.000360768	217.478
rs324769	T	C	-0.0267699	0.00483328	0.449179	3.04775e-08	-0.00082104	0.000416143	0.445482	0.0479999	0.000354612	213.766
rs329122	A	G	-0.0289529	0.00488358	0.419631	3.05485e-09	0.000229879	0.00041961	0.42	0.58	0.000408306	246.147
rs3766823	A	G	0.0393599	0.00638545	0.171467	7.09316e-10	-0.000746764	0.000548534	0.171967	0.17	0.000440178	265.369
rs3793577	G	A	0.0270309	0.00484976	0.538279	2.49436e-08	0.000815716	0.000419006	0.536365	0.0519996	0.000363194	218.941
rs3828917	T	G	0.0671113	0.0120054	0.041826	2.26945e-08	0.000848493	0.00103437	0.041606	0.41	0.000361004	217.62
rs3863241	T	C	0.0324982	0.00481521	0.52696	1.48799e-11	0.000376006	0.000414197	0.527763	0.36	0.000526531	317.456
rs4300861	T	C	0.0307132	0.00494886	0.38208	5.431e-10	0.000577765	0.000426742	0.381731	0.18	0.000445417	268.529
rs4382592	G	T	-0.0302679	0.00525091	0.699524	8.19917e-09	-0.000248699	0.000451306	0.699024	0.58	0.00038513	232.169
rs4713692	T	C	-0.0276128	0.00498634	0.367808	3.06507e-08	-0.000436187	0.000429096	0.364566	0.31	0.000354586	213.75
rs569356	G	A	-0.037919	0.00690971	0.140835	4.07005e-08	-6.44227e-06	0.000596622	0.139665	0.99	0.000347961	209.755
rs6711584	A	G	0.0322545	0.00483974	0.452019	2.65583e-11	-0.000239309	0.000417549	0.451139	0.57	0.000515386	310.733
rs6722661	A	G	-0.0322543	0.00500354	0.364669	1.14623e-10	-0.000488143	0.000431057	0.362382	0.26	0.000482063	290.632
rs6780459	T	A	0.0305507	0.0055211	0.746622	3.13993e-08	-0.000103859	0.000475982	0.746819	0.83	0.000353136	212.876
rs7032155	A	C	0.02775	0.00491358	0.59185	1.62686e-08	0.000532794	0.000423133	0.591942	0.21	0.000372038	224.274
rs7206608	G	C	0.0291541	0.005145	0.322927	1.45761e-08	1.74601e-05	0.000443083	0.321654	0.97	0.00037168	224.058
rs7241572	A	G	0.0365511	0.00597464	0.209101	9.49336e-10	0.000443969	0.000516622	0.208116	0.39	0.000441884	266.398
rs7527682	G	A	-0.026684	0.00482174	0.53725	3.12831e-08	0.000165682	0.000414919	0.537052	0.69	0.000354042	213.422
rs7541875	G	A	0.0273972	0.00484976	0.426069	1.61213e-08	-1.17272e-05	0.000417751	0.424824	0.98	0.000367098	221.295
rs7600261	T	C	0.0338034	0.00522051	0.306391	9.47327e-11	-1.65545e-05	0.000449462	0.305342	0.97	0.00048567	292.808
rs7612999	A	G	0.0305231	0.00559546	0.245338	4.89824e-08	0.000185464	0.000481325	0.244909	0.7	0.000344988	207.962
rs761777	G	A	0.0345341	0.00554469	0.254034	4.71455e-10	0.000122014	0.000474344	0.254439	0.8	0.000451999	272.498
rs7675588	A	C	-0.0335228	0.00595438	0.794635	1.80264e-08	-2.73325e-05	0.000511447	0.793638	0.96	0.000366779	221.103
rs7685686	G	A	-0.0279222	0.00489191	0.422353	1.14427e-08	0.000600895	0.000419039	0.422731	0.15	0.000380424	229.331
rs773109	A	G	-0.0380572	0.00510213	0.335269	8.71365e-14	-0.000626851	0.000438816	0.334099	0.15	0.000645569	389.273
rs7942368	T	C	-0.0339683	0.00591917	0.214659	9.54135e-09	0.000352813	0.000507913	0.217454	0.49	0.000389032	234.523
rs903678	A	G	0.0277378	0.00508463	0.339412	4.89091e-08	0.000854347	0.000437175	0.337006	0.051	0.00034501	207.976
rs903959	A	T	0.0291631	0.00491608	0.399262	2.9893e-09	-0.000829965	0.000423426	0.397284	0.05	0.000407981	245.951
rs9372625	A	G	-0.037727	0.0049537	0.383042	2.61818e-14	-0.000479938	0.000426955	0.38169	0.26	0.000672723	405.657
rs9373363	G	A	-0.0326836	0.00555966	0.253631	4.13457e-09	-0.000670876	0.000479714	0.252587	0.16	0.000404432	243.81
rs9396740	A	G	-0.031493	0.0055587	0.248794	1.46562e-08	3.51909e-05	0.000477162	0.250801	0.94	0.000370729	223.485
rs942065	A	G	0.0307384	0.00500925	0.634045	8.44559e-10	-0.000274617	0.000430631	0.632741	0.52	0.00043847	264.339
rs9517313	C	G	0.0331144	0.00494054	0.383217	2.04786e-11	4.52884e-05	0.000425382	0.381242	0.92	0.000518371	312.534
rs9529055	A	G	0.0266604	0.00481637	0.475633	3.10549e-08	4.45762e-05	0.000414106	0.47644	0.91	0.000354544	213.725
rs9542729	G	C	-0.0363194	0.00599914	0.20244	1.41205e-09	0.000313025	0.000516228	0.202035	0.54	0.000425958	256.793
rs9615905	T	C	0.0275657	0.0048378	0.458193	1.21233e-08	2.24128e-05	0.000414969	0.456738	0.96	0.000377278	227.434
rs9636202	A	G	-0.035044	0.00547191	0.26663	1.51022e-10	-0.000662878	0.000469383	0.267046	0.16	0.000480274	289.553
rs9940128	A	G	0.0332513	0.00486305	0.421755	8.05749e-12	0.000425353	0.000418481	0.423578	0.31	0.000539286	325.15
Note: GERD, gastroesophageal reflux disease SNP, single nucleotide polymorphisms EA, effect allele OA, other allele Beta, effect allele value; SE，standard error; eaf, effect allele frequency P.GERD＜5e-08, P.toothache > 5e-08 R2=2×(1-EAF)×EAF×β2 F=[R2/(1-R2 )] ×[(N-k-1)/k]

## Sheet: Table S3
Table S3. Instrument variables of the causal effect of GERD on loose teeth in MR analysis
SNP	EA	OA	Beta.GERD	se.GERD	eaf.GERD	P.GERD	Beta.loose teeth	se.loose teeth	eaf.loose teeth	P.loose teeth	R²	F-statistic
rs10010963	T	C	-0.0269803	0.00494665	0.616433	4.91779e-08	-0.000300426	0.000426006	0.617221	0.48	0.000344232	207.506
rs1011407	G	A	-0.0420618	0.00735917	0.121628	1.09343e-08	-0.000935643	0.000634311	0.120984	0.14	0.000378023	227.883
rs10133111	A	G	0.0417875	0.00650789	0.162996	1.35338e-10	0.000864423	0.000558315	0.163647	0.12	0.000476461	287.253
rs1021363	G	A	-0.031217	0.00502204	0.641992	5.09976e-10	-8.17582e-05	0.000432367	0.643586	0.85	0.000447955	270.06
rs10837002	G	C	0.0276491	0.00503665	0.35122	4.02893e-08	0.00033514	0.00043238	0.352328	0.44	0.000348392	210.015
rs11762636	A	C	-0.0514827	0.00625598	0.180282	1.88235e-16	-0.000812754	0.000536189	0.182154	0.13	0.000783375	472.433
rs11953061	T	C	0.0281599	0.00508694	0.338908	3.09949e-08	0.000915753	0.00043875	0.33831	0.0369999	0.000355333	214.201
rs12204714	T	C	-0.028817	0.00499422	0.632223	7.9241e-09	-8.88308e-05	0.000429287	0.63291	0.84	0.000386173	232.799
rs12357321	A	G	0.0317159	0.00523077	0.311087	1.33325e-09	8.34604e-05	0.000449873	0.313044	0.85	0.000431152	259.925
rs12453010	T	C	0.0296967	0.00493315	0.394803	1.74606e-09	0.000847496	0.000425199	0.39337	0.0460002	0.000421428	254.061
rs12598916	G	C	-0.0332614	0.00539171	0.274798	6.8729e-10	-0.00115239	0.000463912	0.275276	0.0129999	0.000440944	265.831
rs12967855	G	A	-0.0365451	0.00513354	0.670435	1.08793e-12	-0.00113986	0.000441308	0.668712	0.00980009	0.000590182	355.855
rs12997558	A	G	0.0278184	0.00502214	0.358751	3.03941e-08	0.000118955	0.000432392	0.359031	0.780001	0.000356053	214.634
rs13107325	T	C	0.0701443	0.00918312	0.074445	2.19938e-14	0.000262334	0.000786278	0.074888	0.74	0.000678036	408.863
rs1334297	A	G	-0.0387984	0.00545512	0.734249	1.1413e-12	-0.000136046	0.000469515	0.735515	0.77	0.000587457	354.211
rs13409451	G	A	-0.0277081	0.00493183	0.392403	1.92943e-08	0.000122735	0.000424791	0.390441	0.77	0.000366093	220.689
rs1431196	G	A	0.0324197	0.00486448	0.428432	2.65461e-11	0.00111704	0.00041898	0.426177	0.00769999	0.000514752	310.35
rs1510719	C	T	-0.0388844	0.00494701	0.383439	3.83619e-15	-0.000867699	0.000426461	0.380589	0.0420001	0.000714913	431.116
rs1592757	C	G	0.0311051	0.00502465	0.355772	5.9975e-10	0.000722036	0.000431768	0.355784	0.0940005	0.000443511	267.379
rs1596747	G	A	0.0310869	0.00480742	0.494136	1.00344e-10	-0.000552038	0.000413713	0.492212	0.18	0.000483131	291.277
rs1716171	T	C	0.0383981	0.00590382	0.790024	7.82528e-11	4.44954e-05	0.000506793	0.788113	0.93	0.00048917	294.919
rs17379561	T	A	0.0530714	0.00686573	0.144391	1.07622e-14	0.000737142	0.00059096	0.142947	0.21	0.000695932	419.662
rs1883842	G	T	0.0308332	0.00536826	0.279255	9.26766e-09	-0.00013535	0.000462891	0.277232	0.77	0.000382692	230.699
rs2016933	G	C	-0.0310253	0.00542057	0.730053	1.04275e-08	3.90859e-05	0.000464167	0.726628	0.93	0.000379398	228.713
rs2023878	T	C	-0.0362846	0.00611913	0.192377	3.03501e-09	0.00050378	0.000526352	0.192033	0.34	0.000409107	246.629
rs2043539	A	G	0.0272058	0.00486485	0.41866	2.24042e-08	0.000170072	0.0004188	0.419231	0.68	0.000360284	217.186
rs2106353	T	G	0.0367491	0.00572505	0.231451	1.37177e-10	-0.000216222	0.000493248	0.230263	0.66	0.000480456	289.663
rs215614	A	G	-0.0328541	0.00497715	0.629725	4.08413e-11	8.14377e-05	0.000428227	0.627833	0.85	0.000503367	303.483
rs2164300	T	C	-0.0264751	0.00482677	0.523279	4.13352e-08	0.000336204	0.000415436	0.519047	0.42	0.000349706	210.807
rs2240326	A	G	-0.0471681	0.00481335	0.473775	1.13214e-22	-0.000452222	0.000413575	0.477254	0.27	0.00110935	669.242
rs2396133	G	A	0.0293547	0.00481787	0.475329	1.10889e-09	3.5791e-05	0.000414855	0.476441	0.93	0.0004298	259.11
rs2396766	A	G	0.0322057	0.00481878	0.47308	2.33507e-11	0.000363215	0.000414391	0.469353	0.38	0.0005171	311.767
rs2734839	T	C	-0.0283478	0.00492778	0.606693	8.78537e-09	-0.000774008	0.000423723	0.606782	0.0680002	0.000383504	231.189
rs2744961	T	C	0.0292007	0.00501549	0.358437	5.81126e-09	0.000802934	0.000430988	0.360442	0.0619998	0.000392165	236.412
rs2782641	A	G	0.0270882	0.00494583	0.612669	4.32643e-08	0.000651382	0.000426497	0.61359	0.13	0.000348256	209.933
rs2815749	G	A	0.0388767	0.0060216	0.800974	1.07359e-10	0.00103662	0.000520073	0.803267	0.0460002	0.000481878	290.521
rs2834005	C	T	0.0296997	0.0051734	0.315	9.42041e-09	-0.000124955	0.000444926	0.315365	0.780001	0.000380658	229.473
rs2838771	C	G	-0.0280984	0.00506571	0.646721	2.90964e-08	0.000173881	0.000433251	0.646411	0.69	0.000360768	217.478
rs329122	A	G	-0.0289529	0.00488358	0.419631	3.05485e-09	-0.000503463	0.000419575	0.42	0.23	0.000408306	246.147
rs3766823	A	G	0.0393599	0.00638545	0.171467	7.09316e-10	0.000665633	0.000548444	0.171967	0.22	0.000440178	265.369
rs3793577	G	A	0.0270309	0.00484976	0.538279	2.49436e-08	0.000638607	0.000418968	0.536365	0.13	0.000363194	218.941
rs3828917	T	G	0.0671113	0.0120054	0.041826	2.26945e-08	0.0025223	0.00103424	0.041606	0.015	0.000361004	217.62
rs3863241	T	C	0.0324982	0.00481521	0.52696	1.48799e-11	0.000695095	0.000414146	0.527763	0.0929994	0.000526531	317.456
rs4300861	T	C	0.0307132	0.00494886	0.38208	5.431e-10	0.00116096	0.000426666	0.381731	0.00649995	0.000445417	268.529
rs4382592	G	T	-0.0302679	0.00525091	0.699524	8.19917e-09	-0.000566094	0.000451265	0.699024	0.21	0.00038513	232.169
rs4713692	T	C	-0.0276128	0.00498634	0.367808	3.06507e-08	0.000278463	0.00042904	0.364566	0.52	0.000354586	213.75
rs569356	G	A	-0.037919	0.00690971	0.140835	4.07005e-08	0.000759648	0.000596524	0.139665	0.2	0.000347961	209.755
rs6711584	A	G	0.0322545	0.00483974	0.452019	2.65583e-11	2.55011e-05	0.000417475	0.451139	0.95	0.000515386	310.733
rs6722661	A	G	-0.0322543	0.00500354	0.364669	1.14623e-10	0.000181541	0.00043098	0.362382	0.67	0.000482063	290.632
rs6780459	T	A	0.0305507	0.0055211	0.746622	3.13993e-08	8.9932e-05	0.000475909	0.746819	0.85	0.000353136	212.876
rs7032155	A	C	0.02775	0.00491358	0.59185	1.62686e-08	0.000804068	0.000423095	0.591942	0.0569994	0.000372038	224.274
rs7206608	G	C	0.0291541	0.005145	0.322927	1.45761e-08	4.39644e-05	0.000443034	0.321654	0.92	0.00037168	224.058
rs7241572	A	G	0.0365511	0.00597464	0.209101	9.49336e-10	0.000959976	0.000516562	0.208116	0.0629999	0.000441884	266.398
rs7527682	G	A	-0.026684	0.00482174	0.53725	3.12831e-08	-3.26554e-05	0.000414851	0.537052	0.94	0.000354042	213.422
rs7541875	G	A	0.0273972	0.00484976	0.426069	1.61213e-08	0.000766996	0.000417683	0.424824	0.0659994	0.000367098	221.295
rs7600261	T	C	0.0338034	0.00522051	0.306391	9.47327e-11	-0.000315769	0.000449382	0.305342	0.48	0.00048567	292.808
rs7612999	A	G	0.0305231	0.00559546	0.245338	4.89824e-08	0.000349189	0.000481251	0.244909	0.47	0.000344988	207.962
rs761777	G	A	0.0345341	0.00554469	0.254034	4.71455e-10	0.000301635	0.000474289	0.254439	0.52	0.000451999	272.498
rs7675588	A	C	-0.0335228	0.00595438	0.794635	1.80264e-08	-0.00111522	0.000511368	0.793638	0.0290001	0.000366779	221.103
rs7685686	G	A	-0.0279222	0.00489191	0.422353	1.14427e-08	0.000224021	0.000418974	0.422731	0.59	0.000380424	229.331
rs773109	A	G	-0.0380572	0.00510213	0.335269	8.71365e-14	-0.000151781	0.000438753	0.334099	0.73	0.000645569	389.273
rs7942368	T	C	-0.0339683	0.00591917	0.214659	9.54135e-09	0.000170207	0.000507842	0.217454	0.74	0.000389032	234.523
rs903678	A	G	0.0277378	0.00508463	0.339412	4.89091e-08	0.000534003	0.000437104	0.337006	0.22	0.00034501	207.976
rs903959	A	T	0.0291631	0.00491608	0.399262	2.9893e-09	2.30338e-05	0.000423373	0.397284	0.96	0.000407981	245.951
rs9372625	A	G	-0.037727	0.0049537	0.383042	2.61818e-14	-0.000236103	0.000426899	0.38169	0.58	0.000672723	405.657
rs9373363	G	A	-0.0326836	0.00555966	0.253631	4.13457e-09	0.000355467	0.000479651	0.252587	0.46	0.000404432	243.81
rs9396740	A	G	-0.031493	0.0055587	0.248794	1.46562e-08	0.000525792	0.000477099	0.250801	0.27	0.000370729	223.485
rs942065	A	G	0.0307384	0.00500925	0.634045	8.44559e-10	-8.12932e-05	0.000430582	0.632741	0.85	0.00043847	264.339
rs9517313	C	G	0.0331144	0.00494054	0.383217	2.04786e-11	-0.000525374	0.000425334	0.381242	0.22	0.000518371	312.534
rs9529055	A	G	0.0266604	0.00481637	0.475633	3.10549e-08	0.000380713	0.000414059	0.47644	0.36	0.000354544	213.725
rs9542729	G	C	-0.0363194	0.00599914	0.20244	1.41205e-09	0.000728336	0.00051617	0.202035	0.16	0.000425958	256.793
rs9615905	T	C	0.0275657	0.0048378	0.458193	1.21233e-08	-1.29357e-05	0.000414925	0.456738	0.98	0.000377278	227.434
rs9636202	A	G	-0.035044	0.00547191	0.26663	1.51022e-10	-0.000163526	0.000469337	0.267046	0.73	0.000480274	289.553
rs9940128	A	G	0.0332513	0.00486305	0.421755	8.05749e-12	-0.000138456	0.000418435	0.423578	0.74	0.000539286	325.15
Note: GERD, gastroesophageal reflux disease SNP, single nucleotide polymorphisms EA, effect allele OA, other allele Beta, effect allele value; SE，standard error; eaf, effect allele frequency P.GERD＜5e-08, P.looth teeth > 5e-08 R2=2×(1-EAF)×EAF×β2 F=[R2/(1-R2 )] ×[(N-k-1)/k]

## Sheet: Table S4
Table S4. Instrument variables of the causal effect of GERD on bleeding gums in MR analysis
SNP	EA	OA	Beta.GERD	se.GERD	eaf.GERD	P.GERD	Beta.BG	se.BG	eaf.BG	P.BG	R²	F-statistic
rs1011407	G	A	-0.0420618	0.00735917	0.121628	1.09343e-08	0.00050997	0.00107438	0.120984	0.64	0.000378023	227.883
rs10133111	A	G	0.0417875	0.00650789	0.162996	1.35338e-10	9.04443e-05	0.000945635	0.163647	0.92	0.000476461	287.253
rs1021363	G	A	-0.031217	0.00502204	0.641992	5.09976e-10	-0.00100764	0.000732324	0.643586	0.17	0.000447955	270.06
rs10837002	G	C	0.0276491	0.00503665	0.35122	4.02893e-08	0.000891836	0.000732375	0.352328	0.22	0.000348392	210.015
rs11762636	A	C	-0.0514827	0.00625598	0.180282	1.88235e-16	-0.002497	0.000908136	0.182154	0.00599998	0.000783375	472.433
rs11953061	T	C	0.0281599	0.00508694	0.338908	3.09949e-08	0.00120489	0.000743098	0.33831	0.1	0.000355333	214.201
rs12204714	T	C	-0.028817	0.00499422	0.632223	7.9241e-09	0.000175447	0.000727086	0.63291	0.81	0.000386173	232.799
rs12357321	A	G	0.0317159	0.00523077	0.311087	1.33325e-09	0.00128315	0.000761975	0.313044	0.0920005	0.000431152	259.925
rs12453010	T	C	0.0296967	0.00493315	0.394803	1.74606e-09	-0.000223202	0.000720189	0.39337	0.760001	0.000421428	254.061
rs12598916	G	C	-0.0332614	0.00539171	0.274798	6.8729e-10	0.000185921	0.000785749	0.275276	0.81	0.000440944	265.831
rs12967855	G	A	-0.0365451	0.00513354	0.670435	1.08793e-12	0.000233539	0.000747503	0.668712	0.75	0.000590182	355.855
rs12997558	A	G	0.0278184	0.00502214	0.358751	3.03941e-08	0.000660526	0.000732377	0.359031	0.37	0.000356053	214.634
rs13107325	T	C	0.0701443	0.00918312	0.074445	2.19938e-14	0.000387748	0.0013317	0.074888	0.77	0.000678036	408.863
rs1334297	A	G	-0.0387984	0.00545512	0.734249	1.1413e-12	-0.000105163	0.000795275	0.735515	0.89	0.000587457	354.211
rs13409451	G	A	-0.0277081	0.00493183	0.392403	1.92943e-08	0.000632309	0.000719502	0.390441	0.38	0.000366093	220.689
rs1431196	G	A	0.0324197	0.00486448	0.428432	2.65461e-11	-3.61308e-05	0.000709684	0.426177	0.96	0.000514752	310.35
rs1479405	T	C	0.0314843	0.0051514	0.3217	9.85213e-10	-0.00124066	0.000750271	0.322035	0.0980009	0.000432604	260.801
rs1510719	C	T	-0.0388844	0.00494701	0.383439	3.83619e-15	-0.00108246	0.000722284	0.380589	0.13	0.000714913	431.116
rs1592757	C	G	0.0311051	0.00502465	0.355772	5.9975e-10	3.80773e-05	0.000731273	0.355784	0.96	0.000443511	267.379
rs1596747	G	A	0.0310869	0.00480742	0.494136	1.00344e-10	0.00104888	0.000700738	0.492212	0.13	0.000483131	291.277
rs1716171	T	C	0.0383981	0.00590382	0.790024	7.82528e-11	-0.00171203	0.00085838	0.788113	0.0460002	0.00048917	294.919
rs17379561	T	A	0.0530714	0.00686573	0.144391	1.07622e-14	-0.0015635	0.00100089	0.142947	0.12	0.000695932	419.662
rs1883842	G	T	0.0308332	0.00536826	0.279255	9.26766e-09	0.000468523	0.000784065	0.277232	0.55	0.000382692	230.699
rs1937450	G	T	0.0315845	0.00484484	0.537739	7.06806e-11	0.00159472	0.000708125	0.53498	0.0239999	0.000495949	299.008
rs2016933	G	C	-0.0310253	0.00542057	0.730053	1.04275e-08	-0.00124139	0.000786206	0.726628	0.11	0.000379398	228.713
rs2023878	T	C	-0.0362846	0.00611913	0.192377	3.03501e-09	0.000175304	0.000891549	0.192033	0.84	0.000409107	246.629
rs2106353	T	G	0.0367491	0.00572505	0.231451	1.37177e-10	-0.00126006	0.000835408	0.230263	0.13	0.000480456	289.663
rs215614	A	G	-0.0328541	0.00497715	0.629725	4.08413e-11	-0.00120043	0.000725283	0.627833	0.0980009	0.000503367	303.483
rs2164300	T	C	-0.0264751	0.00482677	0.523279	4.13352e-08	-0.00125411	0.000703666	0.519047	0.0749998	0.000349706	210.807
rs2240326	A	G	-0.0471681	0.00481335	0.473775	1.13214e-22	0.0012651	0.000700513	0.477254	0.0710003	0.00110935	669.242
rs2396133	G	A	0.0293547	0.00481787	0.475329	1.10889e-09	0.000513433	0.000702634	0.476441	0.46	0.0004298	259.11
rs2396766	A	G	0.0322057	0.00481878	0.47308	2.33507e-11	0.000201628	0.000701849	0.469353	0.77	0.0005171	311.767
rs2734839	T	C	-0.0283478	0.00492778	0.606693	8.78537e-09	-0.00120862	0.000717711	0.606782	0.0920005	0.000383504	231.189
rs2744961	T	C	0.0292007	0.00501549	0.358437	5.81126e-09	-0.000486258	0.000729966	0.360442	0.51	0.000392165	236.412
rs2782641	A	G	0.0270882	0.00494583	0.612669	4.32643e-08	-3.82771e-05	0.000722342	0.61359	0.96	0.000348256	209.933
rs2815749	G	A	0.0388767	0.0060216	0.800974	1.07359e-10	-0.000525667	0.000880827	0.803267	0.55	0.000481878	290.521
rs2834005	C	T	0.0296997	0.0051734	0.315	9.42041e-09	0.00102373	0.000753634	0.315365	0.17	0.000380658	229.473
rs2838771	C	G	-0.0280984	0.00506571	0.646721	2.90964e-08	0.000794495	0.000733859	0.646411	0.28	0.000360768	217.478
rs324769	T	C	-0.0267699	0.00483328	0.449179	3.04775e-08	-0.000989495	0.000704739	0.445482	0.16	0.000354612	213.766
rs329122	A	G	-0.0289529	0.00488358	0.419631	3.05485e-09	0.0003034	0.000710621	0.42	0.67	0.000408306	246.147
rs3766823	A	G	0.0393599	0.00638545	0.171467	7.09316e-10	-0.000186457	0.000928878	0.171967	0.84	0.000440178	265.369
rs3793577	G	A	0.0270309	0.00484976	0.538279	2.49436e-08	-0.000876392	0.000709611	0.536365	0.22	0.000363194	218.941
rs3863241	T	C	0.0324982	0.00481521	0.52696	1.48799e-11	0.000121914	0.000701457	0.527763	0.86	0.000526531	317.456
rs4300861	T	C	0.0307132	0.00494886	0.38208	5.431e-10	0.000136091	0.000722678	0.381731	0.85	0.000445417	268.529
rs4382592	G	T	-0.0302679	0.00525091	0.699524	8.19917e-09	0.00161377	0.000764313	0.699024	0.0350002	0.00038513	232.169
rs4713692	T	C	-0.0276128	0.00498634	0.367808	3.06507e-08	-0.000727093	0.000726667	0.364566	0.32	0.000354586	213.75
rs569356	G	A	-0.037919	0.00690971	0.140835	4.07005e-08	-0.00198526	0.00101031	0.139665	0.0490004	0.000347961	209.755
rs6711584	A	G	0.0322545	0.00483974	0.452019	2.65583e-11	-0.000894825	0.00070711	0.451139	0.21	0.000515386	310.733
rs6722661	A	G	-0.0322543	0.00500354	0.364669	1.14623e-10	-0.00128541	0.000729985	0.362382	0.0779992	0.000482063	290.632
rs6780459	T	A	0.0305507	0.0055211	0.746622	3.13993e-08	0.00191379	0.000806094	0.746819	0.0179999	0.000353136	212.876
rs7032155	A	C	0.02775	0.00491358	0.59185	1.62686e-08	0.000652147	0.000716601	0.591942	0.36	0.000372038	224.274
rs7206608	G	C	0.0291541	0.005145	0.322927	1.45761e-08	0.000288555	0.000750388	0.321654	0.7	0.00037168	224.058
rs7241572	A	G	0.0365511	0.00597464	0.209101	9.49336e-10	0.000743425	0.000874972	0.208116	0.4	0.000441884	266.398
rs7527682	G	A	-0.026684	0.00482174	0.53725	3.12831e-08	-0.000129275	0.000702617	0.537052	0.85	0.000354042	213.422
rs7541875	G	A	0.0273972	0.00484976	0.426069	1.61213e-08	0.00127513	0.000707413	0.424824	0.0710003	0.000367098	221.295
rs7600261	T	C	0.0338034	0.00522051	0.306391	9.47327e-11	0.00147193	0.000761154	0.305342	0.0530005	0.00048567	292.808
rs7612999	A	G	0.0305231	0.00559546	0.245338	4.89824e-08	3.53968e-05	0.000815143	0.244909	0.97	0.000344988	207.962
rs761777	G	A	0.0345341	0.00554469	0.254034	4.71455e-10	-6.22397e-05	0.000803329	0.254439	0.94	0.000451999	272.498
rs7675588	A	C	-0.0335228	0.00595438	0.794635	1.80264e-08	-0.00217129	0.000866155	0.793638	0.012	0.000366779	221.103
rs7685686	G	A	-0.0279222	0.00489191	0.422353	1.14427e-08	-0.00112903	0.000709659	0.422731	0.11	0.000380424	229.331
rs773109	A	G	-0.0380572	0.00510213	0.335269	8.71365e-14	-0.00147458	0.000743136	0.334099	0.0470002	0.000645569	389.273
rs7942368	T	C	-0.0339683	0.00591917	0.214659	9.54135e-09	0.000724501	0.000860193	0.217454	0.4	0.000389032	234.523
rs903678	A	G	0.0277378	0.00508463	0.339412	4.89091e-08	-0.000881775	0.000740305	0.337006	0.23	0.00034501	207.976
rs903959	A	T	0.0291631	0.00491608	0.399262	2.9893e-09	0.000872277	0.000717086	0.397284	0.22	0.000407981	245.951
rs9372625	A	G	-0.037727	0.0049537	0.383042	2.61818e-14	-0.000158087	0.000723041	0.38169	0.83	0.000672723	405.657
rs9373363	G	A	-0.0326836	0.00555966	0.253631	4.13457e-09	-0.000844772	0.000812388	0.252587	0.3	0.000404432	243.81
rs9396740	A	G	-0.031493	0.0055587	0.248794	1.46562e-08	0.000372938	0.000808065	0.250801	0.64	0.000370729	223.485
rs942065	A	G	0.0307384	0.00500925	0.634045	8.44559e-10	-0.000218058	0.000729289	0.632741	0.760001	0.00043847	264.339
rs9517313	C	G	0.0331144	0.00494054	0.383217	2.04786e-11	0.000232438	0.000720441	0.381242	0.75	0.000518371	312.534
rs9529055	A	G	0.0266604	0.00481637	0.475633	3.10549e-08	0.000401995	0.000701343	0.47644	0.57	0.000354544	213.725
rs9542729	G	C	-0.0363194	0.00599914	0.20244	1.41205e-09	-4.07365e-05	0.000874301	0.202035	0.96	0.000425958	256.793
rs9615905	T	C	0.0275657	0.0048378	0.458193	1.21233e-08	-5.60514e-05	0.000702814	0.456738	0.94	0.000377278	227.434
rs9636202	A	G	-0.035044	0.00547191	0.26663	1.51022e-10	0.00147037	0.000794976	0.267046	0.064	0.000480274	289.553
rs9940128	A	G	0.0332513	0.00486305	0.421755	8.05749e-12	-1.11258e-05	0.000708724	0.423578	0.99	0.000539286	325.15
Note: GERD, gastroesophageal reflux disease BG, bleeding gums SNP, single nucleotide polymorphisms EA, effect allele OA, other allele Beta, effect allele value; SE，standard error; eaf, effect allele frequency P.GERD＜5e-08, P.bleeding gums > 5e-08 R2=2×(1-EAF)×EAF×β2 F=[R2/(1-R2 )] ×[(N-k-1)/k]

## Sheet: Table S5
Table S5. Instrument variables of the causal effect of GERD on periodontitis in MR analysis
SNP	EA	OA	Beta.GERD	se.GERD	eaf.GERD	P.GERD	Beta.periodontitis	se.periodontitis	eaf.periodontitis	P.periodontitis	R²	F-statistic
rs10010963	T	C	-0.0269803	0.00494665	0.616433	4.91779e-08	-0.006	0.0161	NA	0.7072	0.000344232	207.506
rs1011407	G	A	-0.0420618	0.00735917	0.121628	1.09343e-08	-0.00347	0.0251	NA	0.1681	0.000378023	227.883
rs10133111	A	G	0.0417875	0.00650789	0.162996	1.35338e-10	0.0349	0.0194	NA	0.07159	0.000476461	287.253
rs1021363	G	A	-0.031217	0.00502204	0.641992	5.09976e-10	-0.0026	0.0164	NA	0.8751	0.000447955	270.06
rs11762636	A	C	-0.0514827	0.00625598	0.180282	1.88235e-16	0.0914	0.0787	NA	0.246	0.000783375	472.433
rs11953061	T	C	0.0281599	0.00508694	0.338908	3.09949e-08	-0.0068	0.0163	NA	0.6747	0.000355333	214.201
rs12204714	T	C	-0.028817	0.00499422	0.632223	7.9241e-09	-0.0249	0.016	NA	0.121	0.000386173	232.799
rs12357321	A	G	0.0317159	0.00523077	0.311087	1.33325e-09	0.0097	0.0172	NA	0.5716	0.000431152	259.925
rs12453010	T	C	0.0296967	0.00493315	0.394803	1.74606e-09	-0.0015	0.0157	NA	0.9215	0.000421428	254.061
rs12967855	G	A	-0.0365451	0.00513354	0.670435	1.08793e-12	-0.0081	0.0163	NA	0.6184	0.000590182	355.855
rs12997558	A	G	0.0278184	0.00502214	0.358751	3.03941e-08	-0.0095	0.0166	NA	0.5675	0.000356053	214.634
rs13107325	T	C	0.0701443	0.00918312	0.074445	2.19938e-14	-0.035	0.032	NA	0.2746	0.000678036	408.863
rs1334297	A	G	-0.0387984	0.00545512	0.734249	1.1413e-12	-0.0069	0.0172	NA	0.6897	0.000587457	354.211
rs1431196	G	A	0.0324197	0.00486448	0.428432	2.65461e-11	0.0213	0.0161	NA	0.1864	0.000514752	310.35
rs1479405	T	C	0.0314843	0.0051514	0.3217	9.85213e-10	-0.0225	0.0167	NA	0.1779	0.000432604	260.801
rs1510719	C	T	-0.0388844	0.00494701	0.383439	3.83619e-15	-0.0039	0.0165	NA	0.8131	0.000714913	431.116
rs1596747	G	A	0.0310869	0.00480742	0.494136	1.00344e-10	0.019	0.0155	NA	0.2189	0.000483131	291.277
rs1716171	T	C	0.0383981	0.00590382	0.790024	7.82528e-11	-0.019	0.0189	NA	0.3143	0.00048917	294.919
rs1883842	G	T	0.0308332	0.00536826	0.279255	9.26766e-09	-0.0123	0.0184	NA	0.5023	0.000382692	230.699
rs1937450	G	T	0.0315845	0.00484484	0.537739	7.06806e-11	0.0124	0.0156	NA	0.4262	0.000495949	299.008
rs2023878	T	C	-0.0362846	0.00611913	0.192377	3.03501e-09	0.0181	0.0188	NA	0.3363	0.000409107	246.629
rs2043539	A	G	0.0272058	0.00486485	0.41866	2.24042e-08	-0.0146	0.0156	NA	0.3474	0.000360284	217.186
rs2106353	T	G	0.0367491	0.00572505	0.231451	1.37177e-10	0.0151	0.0188	NA	0.4218	0.000480456	289.663
rs215614	A	G	-0.0328541	0.00497715	0.629725	4.08413e-11	-0.0056	0.0161	NA	0.7268	0.000503367	303.483
rs2164300	T	C	-0.0264751	0.00482677	0.523279	4.13352e-08	-0.0069	0.0163	NA	0.6719	0.000349706	210.807
rs2240326	A	G	-0.0471681	0.00481335	0.473775	1.13214e-22	-0.0196	0.0155	NA	0.205	0.00110935	669.242
rs2396133	G	A	0.0293547	0.00481787	0.475329	1.10889e-09	-0.0107	0.0154	NA	0.4848	0.0004298	259.11
rs2396766	A	G	0.0322057	0.00481878	0.47308	2.33507e-11	0.0092	0.0157	NA	0.5588	0.0005171	311.767
rs2734839	T	C	-0.0283478	0.00492778	0.606693	8.78537e-09	0.0011	0.0158	NA	0.944	0.000383504	231.189
rs2744961	T	C	0.0292007	0.00501549	0.358437	5.81126e-09	0.0248	0.0163	NA	0.1287	0.000392165	236.412
rs2782641	A	G	0.0270882	0.00494583	0.612669	4.32643e-08	-0.004	0.0162	NA	0.8055	0.000348256	209.933
rs2815749	G	A	0.0388767	0.0060216	0.800974	1.07359e-10	0.001	0.0205	NA	0.9616	0.000481878	290.521
rs2834005	C	T	0.0296997	0.0051734	0.315	9.42041e-09	-0.0014	0.0172	NA	0.9331	0.000380658	229.473
rs324769	T	C	-0.0267699	0.00483328	0.449179	3.04775e-08	-0.0319	0.0159	NA	0.04506	0.000354612	213.766
rs329122	A	G	-0.0289529	0.00488358	0.419631	3.05485e-09	0.0043	0.0153	NA	0.7769	0.000408306	246.147
rs3766823	A	G	0.0393599	0.00638545	0.171467	7.09316e-10	-0.0036	0.0195	NA	0.8522	0.000440178	265.369
rs3793577	G	A	0.0270309	0.00484976	0.538279	2.49436e-08	0.0147	0.0154	NA	0.3406	0.000363194	218.941
rs3828917	T	G	0.0671113	0.0120054	0.041826	2.26945e-08	0.0611	0.041	NA	0.1365	0.000361004	217.62
rs3863241	T	C	0.0324982	0.00481521	0.52696	1.48799e-11	0.0077	0.0154	NA	0.6187	0.000526531	317.456
rs4300861	T	C	0.0307132	0.00494886	0.38208	5.431e-10	0.0234	0.0162	NA	0.1489	0.000445417	268.529
rs4382592	G	T	-0.0302679	0.00525091	0.699524	8.19917e-09	-0.0092	0.0164	NA	0.5753	0.00038513	232.169
rs4713692	T	C	-0.0276128	0.00498634	0.367808	3.06507e-08	-0.0075	0.0173	NA	0.6641	0.000354586	213.75
rs569356	G	A	-0.037919	0.00690971	0.140835	4.07005e-08	0.03	0.0228	NA	0.1883	0.000347961	209.755
rs6711584	A	G	0.0322545	0.00483974	0.452019	2.65583e-11	-0.0058	0.016	NA	0.7186	0.000515386	310.733
rs6722661	A	G	-0.0322543	0.00500354	0.364669	1.14623e-10	-0.0091	0.0167	NA	0.5861	0.000482063	290.632
rs7032155	A	C	0.02775	0.00491358	0.59185	1.62686e-08	0.0224	0.0158	NA	0.1547	0.000372038	224.274
rs7241572	A	G	0.0365511	0.00597464	0.209101	9.49336e-10	-0.0129	0.02	NA	0.5188	0.000441884	266.398
rs7527682	G	A	-0.026684	0.00482174	0.53725	3.12831e-08	-0.0155	0.0155	NA	0.3154	0.000354042	213.422
rs7541875	G	A	0.0273972	0.00484976	0.426069	1.61213e-08	0.0176	0.0157	NA	0.2627	0.000367098	221.295
rs7600261	T	C	0.0338034	0.00522051	0.306391	9.47327e-11	0.0081	0.0175	NA	0.6429	0.00048567	292.808
rs7612999	A	G	0.0305231	0.00559546	0.245338	4.89824e-08	0.0254	0.0177	NA	0.151	0.000344988	207.962
rs761777	G	A	0.0345341	0.00554469	0.254034	4.71455e-10	0.056	0.0214	NA	0.009045	0.000451999	272.498
rs7675588	A	C	-0.0335228	0.00595438	0.794635	1.80264e-08	0.0018	0.0187	NA	0.9241	0.000366779	221.103
rs7685686	G	A	-0.0279222	0.00489191	0.422353	1.14427e-08	0.0179	0.0156	NA	0.2521	0.000380424	229.331
rs773109	A	G	-0.0380572	0.00510213	0.335269	8.71365e-14	-0.0136	0.0168	NA	0.4195	0.000645569	389.273
rs7942368	T	C	-0.0339683	0.00591917	0.214659	9.54135e-09	-0.0213	0.0181	NA	0.2408	0.000389032	234.523
rs903678	A	G	0.0277378	0.00508463	0.339412	4.89091e-08	-0.011	0.0166	NA	0.508	0.00034501	207.976
rs9372625	A	G	-0.037727	0.0049537	0.383042	2.61818e-14	-0.0281	0.0167	NA	0.09219	0.000672723	405.657
rs9373363	G	A	-0.0326836	0.00555966	0.253631	4.13457e-09	-0.0139	0.0188	NA	0.4583	0.000404432	243.81
rs9396740	A	G	-0.031493	0.0055587	0.248794	1.46562e-08	0.0351	0.0177	NA	0.04787	0.000370729	223.485
rs942065	A	G	0.0307384	0.00500925	0.634045	8.44559e-10	0.0242	0.016	NA	0.1306	0.00043847	264.339
rs9529055	A	G	0.0266604	0.00481637	0.475633	3.10549e-08	0.0113	0.0156	NA	0.4694	0.000354544	213.725
rs9615905	T	C	0.0275657	0.0048378	0.458193	1.21233e-08	0.0139	0.0155	NA	0.3707	0.000377278	227.434
rs9636202	A	G	-0.035044	0.00547191	0.26663	1.51022e-10	-0.0039	0.0183	NA	0.8301	0.000480274	289.553
rs9940128	A	G	0.0332513	0.00486305	0.421755	8.05749e-12	0.0325	0.0162	NA	0.04517	0.000539286	325.15
Note: GERD, gastroesophageal reflux disease SNP, single nucleotide polymorphisms EA, effect allele OA, other allele Beta, effect allele value; SE, standard error; eaf, effect allele frequency P.GERD＜5e-08, P.periodontitis > 5e-08 R2=2×(1-EAF)×EAF×β2 F=[R2/(1-R2 )] ×[(N-k-1)/k]
